# Supplementary material for: Mb- and FnCpf1 nucleases are active in mammalian cells: activities and PAM preferences of four wild-type Cpf1 nucleases and of their altered PAM specificity variants
Source: Nucleic Acids Res. 2018 Sep 20;46(19):10272–85. doi: 10.1093/nar/gky815 (PMC6212782; doi:10.1093/nar/gky815)
Supplement: Supplementary Data [file gky815_supplemental_files.zip]

Archive with 2 entries (2 files):
- 2018-08-30 Supplementary information_revised-final-proof.docx
- Supplementary Cpf1 NGS data.xlsx
