# Supplementary material for: Mb- and FnCpf1 nucleases are active in mammalian cells: activities and PAM preferences of four wild-type Cpf1 nucleases and of their altered PAM specificity variants
Source: Nucleic Acids Res. 2018 Sep 20;46(19):10272–85. doi: 10.1093/nar/gky815 (PMC6212782; doi:10.1093/nar/gky815)
Supplement: Supplementary Data [file gky815_supplemental_files.zip › Supplementary Cpf1 NGS data.xlsx]

## Sheet: Deepseq reads
Deep sequencing reads
amplicon (Figure 4A, 5A)	nuclease	target site	paralel	i5 index	i7 index	indel (%)	total number of indels	total number of reads	Transfection efficiency (%)
FANCF i5-REV2	LbCpf1	FANCF target 1	1	NGS_i5_S505	NGS_i7_N712	0.395947	11098	28029	61.25	0		SRA accession: SRP155357
			2	NGS_i5_S505	NGS_i7_N714	0.355451	9396	26434	58.69	100
			3	NGS_i5_S505	NGS_i7_N715	0.310145	8025	25875	51.82
FANCF i5-REV2	LbCpf1	FANCF target 2	1	NGS_i5_S506	NGS_i7_N701	0.123529	3528	28560	57
			2	NGS_i5_S506	NGS_i7_N702	0.143066	4888	34166	58.82
			3	NGS_i5_S506	NGS_i7_N703	0.14608	3555	24336	59.7
FANCF i5-REV2	LbCpf1	FANCF target 3	1	NGS_i5_S506	NGS_i7_N704	0.17186	5074	29524	56.56
			2	NGS_i5_S506	NGS_i7_N705	0.141279	4080	28879	58.18
			3	NGS_i5_S506	NGS_i7_N706	0.137105	3463	25258	49.21
FANCF i5-REV2	LbCpf1	FANCF target 4	1	NGS_i5_S506	NGS_i7_N707	0.205813	6770	32894	50.29
			2	NGS_i5_S506	NGS_i7_N710	0.316941	8836	27879	59.27
			3	NGS_i5_S506	NGS_i7_N711	0.289202	8694	30062	58.26
FANCF i5-FWD	LbCpf1	FANCF target 5	1	NGS_i5_S502	NGS_i7_N707	0.332404	9178	27611	60.59
			2	NGS_i5_S502	NGS_i7_N710	0.387787	8795	22680	60.06
			3	NGS_i5_S502	NGS_i7_N711	0.361062	7218	19991	53.27
FANCF i5-FWD	LbCpf1	FANCF target 6	1	NGS_i5_S502	NGS_i7_N712	0.300167	5210	17357	56.61
			2	NGS_i5_S502	NGS_i7_N714	0.339842	7989	23508	59.26
			3	NGS_i5_S502	NGS_i7_N715	0.358827	8980	25026	58.15
FANCF i5-REV2	LbCpf1	FANCF target 7	1	NGS_i5_S506	NGS_i7_N712	0.223474	6784	30357	56.15
			2	NGS_i5_S506	NGS_i7_N714	0.266392	7561	28383	59.14
			3	NGS_i5_S506	NGS_i7_N715	0.23742	5879	24762	53.42
FANCF i5-FWD2	LbCpf1	FANCF target 8	1	NGS_i5_S502	NGS_i7_N701	0.331515	5957	17969	54.07
			2	NGS_i5_S502	NGS_i7_N702	0.321699	5226	16245	58.31
			3	NGS_i5_S502	NGS_i7_N703	0.345049	6921	20058	59.77
FANCF i5-FWD2	LbCpf1	FANCF target 9	1	NGS_i5_S502	NGS_i7_N704	0.335634	7147	21294	56.92
			2	NGS_i5_S502	NGS_i7_N705	0.335025	6999	20891	56.56
			3	NGS_i5_S502	NGS_i7_N706	0.295806	6009	20314	51.12
FANCF i5-REV	LbCpf1	FANCF target 10	1	NGS_i5_S506	NGS_i7_N704	0.11521	3395	29468	46.88
			2	NGS_i5_S506	NGS_i7_N705	0.118683	3546	29878	50.57
			3	NGS_i5_S506	NGS_i7_N706	0.133327	2996	22471	51.86
FANCF i5-REV	LbCpf1	FANCF target 11	1	NGS_i5_S506	NGS_i7_N707	0.168101	4943	29405	60.08
			2	NGS_i5_S506	NGS_i7_N710	0.173456	4888	28180	59.94
			3	NGS_i5_S506	NGS_i7_N711	0.100666	2601	25838	33.17
FANCF i5-REV	LbCpf1	FANCF target 12	1	NGS_i5_S506	NGS_i7_N712	0.138527	3524	25439	50.78
			2	NGS_i5_S506	NGS_i7_N714	0.165188	4114	24905	54.38
			3	NGS_i5_S506	NGS_i7_N715	0.146159	3984	27258	50.75
FANCF i5-REV	LbCpf1	FANCF target 13	1	NGS_i5_S507	NGS_i7_N701	0.151505	4350	28712	56.59
			2	NGS_i5_S507	NGS_i7_N702	0.158028	5061	32026	58.61
			3	NGS_i5_S507	NGS_i7_N703	0.105602	2850	26988	52.41
FANCF i5-REV	LbCpf1	FANCF target 14	1	NGS_i5_S507	NGS_i7_N704	0.118641	1208	10182	41.82
			2	NGS_i5_S507	NGS_i7_N705	0.18691	5480	29319	43.52
			3	NGS_i5_S507	NGS_i7_N706	0.168139	4512	26835	46.69
FANCF i5-REV	LbCpf1	FANCF target 15	1	NGS_i5_S507	NGS_i7_N707	0.175668	5123	29163	58.39
			2	NGS_i5_S507	NGS_i7_N710	0.154394	3384	21918	57.73
			3	NGS_i5_S507	NGS_i7_N711	0.153115	4062	26529	47.97
FANCF i5-REV	LbCpf1	FANCF target 16	1	NGS_i5_S507	NGS_i7_N712	0.333941	10254	30706	56.02
			2	NGS_i5_S507	NGS_i7_N714	0.331354	8092	24421	56.39
			3	NGS_i5_S507	NGS_i7_N715	0.365928	9872	26978	57.02
FANCF i5-REV	LbCpf1	FANCF target 17	1	NGS_i5_S508	NGS_i7_N701	0.257858	6013	23319	57.24
			2	NGS_i5_S508	NGS_i7_N702	0.315016	10330	32792	57.45
			3	NGS_i5_S508	NGS_i7_N703	0.269315	8767	32553	49.63
FANCF i5-REV	LbCpf1	FANCF target 18	1	NGS_i5_S508	NGS_i7_N704	0.293159	9732	33197	50.38
			2	NGS_i5_S508	NGS_i7_N705	0.308535	10584	34304	47.71
			3	NGS_i5_S508	NGS_i7_N706	0.215401	5603	26012	54
FANCF i5-REV2	AsCpf1	FANCF target 1	1	NGS_i5_S507	NGS_i7_N701	0.302163	7739	25612	56.77
			2	NGS_i5_S507	NGS_i7_N702	0.276523	7298	26392	56.44
			3	NGS_i5_S507	NGS_i7_N703	0.247159	6721	27193	46.96
FANCF i5-REV2	AsCpf1	FANCF target 2	1	NGS_i5_S507	NGS_i7_N704	0.179472	1864	10386	53.86
			2	NGS_i5_S507	NGS_i7_N705	0.172883	5029	29089	56.04
			3	NGS_i5_S507	NGS_i7_N706	0.148757	3757	25256	45.54
FANCF i5-REV2	AsCpf1	FANCF target 3	1	NGS_i5_S507	NGS_i7_N707	0.124277	3846	30947	48.17
			2	NGS_i5_S507	NGS_i7_N710	0.100258	2911	29035	51.13
			3	NGS_i5_S507	NGS_i7_N711	0.0994251	2871	28876	39.11
FANCF i5-REV2	AsCpf1	FANCF target 4	1	NGS_i5_S507	NGS_i7_N712	0.163495	4940	30215	44.35
			2	NGS_i5_S507	NGS_i7_N714	0.190278	5077	26682	50.78
			3	NGS_i5_S507	NGS_i7_N715	0.162662	4387	26970	29.16
FANCF i5-FWD	AsCpf1	FANCF target 5	1	NGS_i5_S503	NGS_i7_N701	0.273164	5059	18520	59.23
			2	NGS_i5_S503	NGS_i7_N702	0.250711	6346	25312	57.27
			3	NGS_i5_S503	NGS_i7_N703	0.206159	3414	16560	44.93
FANCF i5-FWD	AsCpf1	FANCF target 6	1	NGS_i5_S503	NGS_i7_N704	0.314738	6618	21027	48.9
			2	NGS_i5_S503	NGS_i7_N705	0.362253	6810	18799	62.28
			3	NGS_i5_S503	NGS_i7_N706	0.365721	7829	21407	59.06
FANCF i5-REV2	AsCpf1	FANCF target 7	1	NGS_i5_S508	NGS_i7_N701	0.358759	7229	20150	58.53
			2	NGS_i5_S508	NGS_i7_N702	0.311332	8127	26104	57.58
			3	NGS_i5_S508	NGS_i7_N703	0.280402	6839	24390	52.28
FANCF i5-FWD2	AsCpf1	FANCF target 8	1	NGS_i5_S502	NGS_i7_N707	0.294293	6626	22515	53.17
			2	NGS_i5_S502	NGS_i7_N710	0.344071	6569	19092	54.7
			3	NGS_i5_S502	NGS_i7_N711	0.385533	6497	16852	57.86
FANCF i5-FWD2	AsCpf1	FANCF target 9	1	NGS_i5_S502	NGS_i7_N712	0.293453	5769	19659	55.25
			2	NGS_i5_S502	NGS_i7_N714	0.256937	5074	19748	55.91
			3	NGS_i5_S502	NGS_i7_N715	0.201484	4046	20081	45.73
FANCF i5-REV	AsCpf1	FANCF target 10	1	NGS_i5_S508	NGS_i7_N707	0.0116381	292	25090	46.58
			2	NGS_i5_S508	NGS_i7_N710	0.0988175	2390	24186	47.68
			3	NGS_i5_S508	NGS_i7_N711	0.108007	2749	25452	51.39
FANCF i5-REV	AsCpf1	FANCF target 11	1	NGS_i5_S508	NGS_i7_N712	0.0716367	1844	25741	53.02
			2	NGS_i5_S508	NGS_i7_N714	0.0880337	2132	24218	50.81
			3	NGS_i5_S508	NGS_i7_N715	0.0611305	1646	26926	34.37
FANCF i5-REV	AsCpf1	FANCF target 12	1	NGS_i5_S510	NGS_i7_N701	0.135168	4169	30843	46.48
			2	NGS_i5_S510	NGS_i7_N702	0.151877	3808	25073	53.14
			3	NGS_i5_S510	NGS_i7_N703	0.153841	4294	27912	52.69
FANCF i5-REV	AsCpf1	FANCF target 13	1	NGS_i5_S510	NGS_i7_N704	0.172411	4172	24198	50.34
			2	NGS_i5_S510	NGS_i7_N705	0.166288	4172	25089	52.86
			3	NGS_i5_S510	NGS_i7_N706	0.143688	4101	28541	46.36
FANCF i5-REV	AsCpf1	FANCF target 14	1	NGS_i5_S510	NGS_i7_N707	0.1105	3055	27647	48.39
			2	NGS_i5_S510	NGS_i7_N710	0.147027	3848	26172	54.27
			3	NGS_i5_S510	NGS_i7_N711	0.136241	3295	24185	56.81
FANCF i5-REV	AsCpf1	FANCF target 15	1	NGS_i5_S510	NGS_i7_N712	0.0786983	1954	24829	43.44
			2	NGS_i5_S510	NGS_i7_N714	0.0897489	1962	21861	43.48
			3	NGS_i5_S510	NGS_i7_N715	0.0740578	1853	25021	35.9
FANCF i5-REV	AsCpf1	FANCF target 16	1	NGS_i5_S511	NGS_i7_N701	0.133989	3011	22472	43.74
			2	NGS_i5_S511	NGS_i7_N702	0.15956	4120	25821	44.6
			3	NGS_i5_S511	NGS_i7_N703	0.129447	3504	27069	37.09
FANCF i5-REV	AsCpf1	FANCF target 17	1	NGS_i5_S511	NGS_i7_N704	0.22008	5331	24223	55.61
			2	NGS_i5_S511	NGS_i7_N705	0.256203	6216	24262	59.53
			3	NGS_i5_S511	NGS_i7_N706	0.217487	5313	24429	52.25
FANCF i5-REV2	FnCpf1	FANCF target 1	1	NGS_i5_S508	NGS_i7_N704	0.255569	7503	29358	56.3
			2	NGS_i5_S508	NGS_i7_N705	0.279662	9506	33991	62.27
			3	NGS_i5_S508	NGS_i7_N706	0.251524	6314	25103	52.94
FANCF i5-REV2	FnCpf1	FANCF target 2	1	NGS_i5_S508	NGS_i7_N707	0.115635	3658	31634	56.2
			2	NGS_i5_S508	NGS_i7_N710	0.142902	3671	25689	61.94
			3	NGS_i5_S508	NGS_i7_N711	0.0710911	1866	26248	54.06
FANCF i5-REV2	FnCpf1	FANCF target 3	1	NGS_i5_S508	NGS_i7_N712	0.227485	7565	33255	60.94
			2	NGS_i5_S508	NGS_i7_N714	0.192156	7937	41305	60.44
			3	NGS_i5_S508	NGS_i7_N715	0.193872	6251	32243	53.38
FANCF i5-REV2	FnCpf1	FANCF target 4	1	NGS_i5_S510	NGS_i7_N701	0.194725	6054	31090	57.51
			2	NGS_i5_S510	NGS_i7_N702	0.181382	5333	29402	57.26
			3	NGS_i5_S510	NGS_i7_N703	0.187199	5291	28264	48.38
FANCF i5-FWD	FnCpf1	FANCF target 5	1	NGS_i5_S503	NGS_i7_N707	0.314	7682	24465	59.44
			2	NGS_i5_S503	NGS_i7_N710	0.296155	5361	18102	57.54
			3	NGS_i5_S503	NGS_i7_N711	0.280037	5503	19651	53.25
FANCF i5-FWD	FnCpf1	FANCF target 6	1	NGS_i5_S503	NGS_i7_N712	0.283473	4897	17275	50.46
			2	NGS_i5_S503	NGS_i7_N714	0.283911	5599	19721	55.57
			3	NGS_i5_S503	NGS_i7_N715	0.248029	5412	21820	56.65
FANCF i5-REV2	FnCpf1	FANCF target 7	1	NGS_i5_S510	NGS_i7_N704	0.210738	5181	24585	60.6
			2	NGS_i5_S510	NGS_i7_N705	0.252749	5447	21551	60.53
			3	NGS_i5_S510	NGS_i7_N706	0.199094	4659	23401	53.77
FANCF i5-FWD2	FnCpf1	FANCF target 8	1	NGS_i5_S503	NGS_i7_N701	0.174805	3272	18718	50.18
			2	NGS_i5_S503	NGS_i7_N702	0.196238	3422	17438	48.34
			3	NGS_i5_S503	NGS_i7_N703	0.208441	3467	16633	51.78
FANCF i5-FWD2	FnCpf1	FANCF target 9	1	NGS_i5_S503	NGS_i7_N704	0.236135	4411	18680	50.74
			2	NGS_i5_S503	NGS_i7_N705	0.234052	3548	15159	50.35
			3	NGS_i5_S503	NGS_i7_N706	0.23539	3758	15965	53.25
FANCF i5-REV	FnCpf1	FANCF target 17	1	NGS_i5_S515	NGS_i7_N707	0.0781713	2216	28348	38.93
			2	NGS_i5_S515	NGS_i7_N710	0.122761	3756	30596	56.59
			3	NGS_i5_S515	NGS_i7_N711	0.146582	4284	29226	52.02
FANCF i5-REV	FnCpf1	FANCF target 18	1	NGS_i5_S515	NGS_i7_N712	0.184457	5478	29698	43.85
			2	NGS_i5_S515	NGS_i7_N714	0.209083	6151	29419	48.78
			3	NGS_i5_S515	NGS_i7_N715	0.150319	4642	30881	40.16
FANCF i5-REV2	MbCpf1	FANCF target 1	1	NGS_i5_S510	NGS_i7_N707	0.200032	5042	25206	44.52
			2	NGS_i5_S510	NGS_i7_N710	0.22579	5463	24195	51.24
			3	NGS_i5_S510	NGS_i7_N711	0.203136	4443	21872	48.39
FANCF i5-REV2	MbCpf1	FANCF target 2	1	NGS_i5_S510	NGS_i7_N712	0.11068	2766	24991	37.98
			2	NGS_i5_S510	NGS_i7_N714	0.161348	4636	28733	43.16
			3	NGS_i5_S510	NGS_i7_N715	0.145407	4415	30363	42.36
FANCF i5-REV2	MbCpf1	FANCF target 3	1	NGS_i5_S511	NGS_i7_N701	0.106638	2588	24269	37.32
			2	NGS_i5_S511	NGS_i7_N702	0.0832873	2260	27135	51.46
			3	NGS_i5_S511	NGS_i7_N703	0.106807	2694	25223	47.45
FANCF i5-REV2	MbCpf1	FANCF target 4	1	NGS_i5_S511	NGS_i7_N704	0.161659	3890	24063	36.11
			2	NGS_i5_S511	NGS_i7_N705	0.170734	3729	21841	40.33
			3	NGS_i5_S511	NGS_i7_N706	0.103473	2589	25021	33.7
FANCF i5-FWD	MbCpf1	FANCF target 5	1	NGS_i5_S505	NGS_i7_N701	0.247869	4828	19478	49.01
			2	NGS_i5_S505	NGS_i7_N702	0.301635	6604	21894	54.04
			3	NGS_i5_S505	NGS_i7_N703	0.254916	5911	23188	48.59
FANCF i5-FWD	MbCpf1	FANCF target 6	1	NGS_i5_S505	NGS_i7_N704	0.248439	4376	17614	45.92
			2	NGS_i5_S505	NGS_i7_N705	0.331399	7139	21542	53.32
			3	NGS_i5_S505	NGS_i7_N706	0.297627	6835	22965	51.68
FANCF i5-REV2	MbCpf1	FANCF target 7	1	NGS_i5_S513	NGS_i7_N707	0.167167	3006	17982	53.41
			2	NGS_i5_S513	NGS_i7_N710	0.172902	2870	16599	58.41
			3	NGS_i5_S513	NGS_i7_N711	0.127799	2220	17371	47.44
FANCF i5-FWD2	MbCpf1	FANCF target 8	1	NGS_i5_S503	NGS_i7_N707	0.175107	3423	19548	47.14
			2	NGS_i5_S503	NGS_i7_N710	0.192353	3572	18570	48.84
			3	NGS_i5_S503	NGS_i7_N711	0.19285	3733	19357	50.49
FANCF i5-FWD2	MbCpf1	FANCF target 9	1	NGS_i5_S503	NGS_i7_N712	0.275449	4573	16602	55.02
			2	NGS_i5_S503	NGS_i7_N714	0.240233	2970	12363	55.81
			3	NGS_i5_S503	NGS_i7_N715	0.246227	4911	19945	51.56
FANCF i5-REV	MbCpf1	FANCF target 10	1	NGS_i5_S502	NGS_i7_N701	0.027305	576	21095	41.63
			2	NGS_i5_S502	NGS_i7_N702	0.0328125	735	22400	48.07
			3	NGS_i5_S502	NGS_i7_N703	0.0269011	606	22527	45.79
FANCF i5-REV	MbCpf1	FANCF target 11	1	NGS_i5_S502	NGS_i7_N704	0.0844996	2089	24722	49.62
			2	NGS_i5_S502	NGS_i7_N705	0.102381	2761	26968	55.42
			3	NGS_i5_S502	NGS_i7_N706	0.0851064	2096	24628	57.41
FANCF i5-REV	MbCpf1	FANCF target 12	1	NGS_i5_S502	NGS_i7_N707	0.126272	3525	27916	45.94
			2	NGS_i5_S502	NGS_i7_N710	0.131648	3384	25705	47.04
			3	NGS_i5_S502	NGS_i7_N711	0.103995	2343	22530	37.4
FANCF i5-REV	MbCpf1	FANCF target 13	1	NGS_i5_S502	NGS_i7_N712	0.0402634	966	23992	37.41
			2	NGS_i5_S502	NGS_i7_N714	0.0541876	1305	24083	44.09
			3	NGS_i5_S502	NGS_i7_N715	0.0543784	1409	25911	44.63
FANCF i5-REV	MbCpf1	FANCF target 14	1	NGS_i5_S503	NGS_i7_N701	0.00966657	276	28552	49.71
			2	NGS_i5_S503	NGS_i7_N702	0.00998777	245	24530	48.56
			3	NGS_i5_S503	NGS_i7_N703	0.00876278	252	28758	42.54
FANCF i5-REV	MbCpf1	FANCF target 15	1	NGS_i5_S503	NGS_i7_N704	0.0685237	2123	30982	48.31
			2	NGS_i5_S503	NGS_i7_N705	0.0871297	2494	28624	48.63
			3	NGS_i5_S503	NGS_i7_N706	0.079438	2403	30250	54.85
FANCF i5-REV	MbCpf1	FANCF target 16	1	NGS_i5_S503	NGS_i7_N707	0.109651	3163	28846	46.54
			2	NGS_i5_S503	NGS_i7_N710	0.0899519	2358	26214	39.01
			3	NGS_i5_S503	NGS_i7_N711	0.0826945	2136	25830	37.94
FANCF i5-REV	MbCpf1	FANCF target 17	1	NGS_i5_S503	NGS_i7_N712	0.184556	4885	26469	47.89
			2	NGS_i5_S503	NGS_i7_N714	0.208382	3913	18778	57.48
			3	NGS_i5_S503	NGS_i7_N715	0.182766	5033	27538	49.02
FANCF i5-REV	MbCpf1	FANCF target 18	1	NGS_i5_S505	NGS_i7_N701	0.148597	4475	30115	51.85
			2	NGS_i5_S505	NGS_i7_N702	0.136998	4125	30110	49.78
			3	NGS_i5_S505	NGS_i7_N703	0.111599	2999	26873	44.31
VEGFA i5-FWD	LbCpf1	VEGFA target 19	1	NGS_i5_S502	NGS_i7_N701	0.35823	7228	20177	68.61
			2	NGS_i5_S502	NGS_i7_N702	0.356349	9140	25649	69.44
			3	NGS_i5_S502	NGS_i7_N703	0.353466	11213	31723	61.37
VEGFA i5-FWD	LbCpf1	VEGFA target 20	1	NGS_i5_S502	NGS_i7_N704	0.349814	10061	28761	63.36
			2	NGS_i5_S502	NGS_i7_N705	0.457505	14152	30933	64.83
			3	NGS_i5_S502	NGS_i7_N706	0.382245	11423	29884	62.06
VEGFA i5-FWD	LbCpf1	VEGFA target 21	1	NGS_i5_S502	NGS_i7_N707	0.371888	12099	32534	69.86
			2	NGS_i5_S502	NGS_i7_N710	0.409263	13184	32214	68.89
			3	NGS_i5_S502	NGS_i7_N711	0.325128	5574	17144	60.14
VEGFA i5-FWD	LbCpf1	VEGFA target 22	1	NGS_i5_S502	NGS_i7_N712	0.29642	5217	17600	59.86
			2	NGS_i5_S502	NGS_i7_N714	0.368058	11857	32215	66.11
			3	NGS_i5_S502	NGS_i7_N715	0.254352	5246	20625	58.3
VEGFA i5-FWD	LbCpf1	VEGFA target 23	1	NGS_i5_S503	NGS_i7_N701	0.344943	8428	24433	62.56
			2	NGS_i5_S503	NGS_i7_N702	0.382639	10795	28212	63.89
			3	NGS_i5_S503	NGS_i7_N703	0.30629	5912	19302	59.64
VEGFA i5-FWD	LbCpf1	VEGFA target 24	1	NGS_i5_S503	NGS_i7_N704	0.32109	9511	29621	57.49
			2	NGS_i5_S503	NGS_i7_N705	0.457433	8828	19299	66.03
			3	NGS_i5_S503	NGS_i7_N706	0.362414	4233	11680	55.36
VEGFA i5-REV	LbCpf1	VEGFA target 25	1	NGS_i5_S511	NGS_i7_N704	0.364073	4165	11440	58.1
			2	NGS_i5_S511	NGS_i7_N705	0.485339	6240	12857	66.49
			3	NGS_i5_S511	NGS_i7_N706	0.405331	5596	13806	58.21
VEGFA i5-FWD	AsCpf1	VEGFA target 19	1	NGS_i5_S503	NGS_i7_N707	0.321664	12294	38220	60.71
			2	NGS_i5_S503	NGS_i7_N710	0.348982	11656	33400	67.02
			3	NGS_i5_S503	NGS_i7_N711	0.377951	14330	37915	64.67
VEGFA i5-FWD	AsCpf1	VEGFA target 20	1	NGS_i5_S503	NGS_i7_N712	0.32616	8245	25279	66
			2	NGS_i5_S503	NGS_i7_N714	0.296966	9995	33657	65.07
			3	NGS_i5_S503	NGS_i7_N715	0.319537	10268	32134	61.44
VEGFA i5-FWD	AsCpf1	VEGFA target 21	1	NGS_i5_S505	NGS_i7_N701	0.39387	15370	39023	60.56
			2	NGS_i5_S505	NGS_i7_N702	0.373938	10563	28248	63.55
			3	NGS_i5_S505	NGS_i7_N703	0.457864	17913	39123	68.34
VEGFA i5-FWD	AsCpf1	VEGFA target 22	1	NGS_i5_S505	NGS_i7_N704	0.392908	10581	26930	65.91
			2	NGS_i5_S505	NGS_i7_N705	0.370439	13361	36068	73.16
			3	NGS_i5_S505	NGS_i7_N706	0.411928	13227	32110	62.96
VEGFA i5-FWD	AsCpf1	VEGFA target 23	1	NGS_i5_S505	NGS_i7_N707	0.348133	6649	19099	66.68
			2	NGS_i5_S505	NGS_i7_N710	0.366184	11905	32511	65.56
			3	NGS_i5_S505	NGS_i7_N711	0.437556	12154	27777	70.11
VEGFA i5-FWD	AsCpf1	VEGFA target 24	1	NGS_i5_S505	NGS_i7_N712	0.442805	13413	30291	69.77
			2	NGS_i5_S505	NGS_i7_N714	0.424163	13980	32959	68.84
			3	NGS_i5_S505	NGS_i7_N715	0.447709	13014	29068	66.35
VEGFA i5-REV	AsCpf1	VEGFA target 25	1	NGS_i5_S511	NGS_i7_N707	0.412017	5568	13514	57.58
			2	NGS_i5_S511	NGS_i7_N710	0.410171	8582	20923	56.86
			3	NGS_i5_S511	NGS_i7_N711	0.431576	5828	13504	60.32
VEGFA i5-FWD	FnCpf1	VEGFA target 19	1	NGS_i5_S506	NGS_i7_N701	0.357003	9658	27053	63.32
			2	NGS_i5_S506	NGS_i7_N702	0.294182	8075	27449	62.34
			3	NGS_i5_S506	NGS_i7_N703	0.274736	7100	25843	59.27
VEGFA i5-FWD	FnCpf1	VEGFA target 20	1	NGS_i5_S506	NGS_i7_N704	0.256034	7373	28797	60.96
			2	NGS_i5_S506	NGS_i7_N705	0.238118	6994	29372	60.07
			3	NGS_i5_S506	NGS_i7_N706	0.252095	4844	19215	54.08
VEGFA i5-FWD	FnCpf1	VEGFA target 21	1	NGS_i5_S506	NGS_i7_N707	0.314701	12600	40038	63.25
			2	NGS_i5_S506	NGS_i7_N710	0.300174	9508	31675	69.54
			3	NGS_i5_S506	NGS_i7_N711	0.338694	9730	28728	68.72
VEGFA i5-FWD	FnCpf1	VEGFA target 22	1	NGS_i5_S506	NGS_i7_N712	0.386781	12295	31788	62.07
			2	NGS_i5_S506	NGS_i7_N714	0.245543	7658	31188	57.3
			3	NGS_i5_S506	NGS_i7_N715	0.268922	7465	27759	56.93
VEGFA i5-FWD	FnCpf1	VEGFA target 23	1	NGS_i5_S507	NGS_i7_N701	0.2031	4927	24259	55.84
			2	NGS_i5_S507	NGS_i7_N702	0.2022	5661	27997	59.04
			3	NGS_i5_S507	NGS_i7_N703	0.251875	6248	24806	64.54
VEGFA i5-FWD	FnCpf1	VEGFA target 24	1	NGS_i5_S507	NGS_i7_N704	0.293977	3070	10443	58.39
			2	NGS_i5_S507	NGS_i7_N705	0.23323	5243	22480	56.36
			3	NGS_i5_S507	NGS_i7_N706	0.214747	4660	21700	51.23
VEGFA i5-REV	FnCpf1	VEGFA target 25	1	NGS_i5_S511	NGS_i7_N712	0.355629	5955	16745	49.54
			2	NGS_i5_S511	NGS_i7_N714	0.370273	4093	11054	54.4
			3	NGS_i5_S511	NGS_i7_N715	0.329465	4117	12496	59.63
VEGFA i5-FWD	MbCpf1	VEGFA target 19	1	NGS_i5_S507	NGS_i7_N707	0.199065	5324	26745	56.19
			2	NGS_i5_S507	NGS_i7_N710	0.340863	10472	30722	52.17
			3	NGS_i5_S507	NGS_i7_N711	0.19772	3746	18946	42.58
VEGFA i5-FWD	MbCpf1	VEGFA target 20	1	NGS_i5_S507	NGS_i7_N712	0.233748	5505	23551	55.08
			2	NGS_i5_S507	NGS_i7_N714	0.231885	5130	22123	61.91
			3	NGS_i5_S507	NGS_i7_N715	0.244026	5657	23182	59.68
VEGFA i5-FWD	MbCpf1	VEGFA target 21	1	NGS_i5_S508	NGS_i7_N701	0.190432	3917	20569	60.59
			2	NGS_i5_S508	NGS_i7_N702	0.215502	4443	20617	58.13
			3	NGS_i5_S508	NGS_i7_N703	0.160752	3687	22936	47.26
VEGFA i5-FWD	MbCpf1	VEGFA target 22	1	NGS_i5_S508	NGS_i7_N704	0.211057	3684	17455	54.19
			2	NGS_i5_S508	NGS_i7_N705	0.268492	6628	24686	59.67
			3	NGS_i5_S508	NGS_i7_N706	0.252214	4869	19305	57.59
VEGFA i5-FWD	MbCpf1	VEGFA target 23	1	NGS_i5_S508	NGS_i7_N707	0.231241	6111	26427	56.36
			2	NGS_i5_S508	NGS_i7_N710	0.262786	7070	26904	58.87
			3	NGS_i5_S508	NGS_i7_N711	0.260051	5763	22161	56.1
VEGFA i5-FWD	MbCpf1	VEGFA target 24	1	NGS_i5_S508	NGS_i7_N712	0.312593	9822	31421	56.56
			2	NGS_i5_S508	NGS_i7_N714	0.306862	9123	29730	58.11
			3	NGS_i5_S508	NGS_i7_N715	0.280895	7735	27537	53.14
VEGFA i5-REV	MbCpf1	VEGFA target 25	1	NGS_i5_S513	NGS_i7_N701	0.309831	4245	13701	50.92
			2	NGS_i5_S513	NGS_i7_N702	0.318299	3331	10465	49.89
			3	NGS_i5_S513	NGS_i7_N703	0.334251	5464	16347	55.55
VEGFA i5-FWD	untransfected cells for VEGFA	VEGFA target 22	1	NGS_i5_S510	NGS_i7_N707	0.0238036	478	20081	-
		VEGFA target 24	1	NGS_i5_S510	NGS_i7_N707	0.0429261	862	20081	-
		VEGFA target 19	1	NGS_i5_S510	NGS_i7_N707	0.0167322	336	20081	-
		VEGFA target 23	1	NGS_i5_S510	NGS_i7_N707	0.0354564	712	20081	-
		VEGFA target 20	1	NGS_i5_S510	NGS_i7_N707	0.0283352	569	20081	-
		VEGFA target 21	1	NGS_i5_S510	NGS_i7_N707	0.0251979	506	20081	-
VEGFA i5-REV		VEGFA target 25	1	NGS_i5_S513	NGS_i7_N712	0.025481	294	11538	-
VEGFA i5-FWD		VEGFA target 23	2	NGS_i5_S510	NGS_i7_N710	0.0297772	930	31232	-
		VEGFA target 24	2	NGS_i5_S510	NGS_i7_N710	0.0363409	1135	31232	-
		VEGFA target 20	2	NGS_i5_S510	NGS_i7_N710	0.0219006	684	31232	-
		VEGFA target 19	2	NGS_i5_S510	NGS_i7_N710	0.0116867	365	31232	-
		VEGFA target 22	2	NGS_i5_S510	NGS_i7_N710	0.0180904	565	31232	-
		VEGFA target 21	2	NGS_i5_S510	NGS_i7_N710	0.0187948	587	31232	-
VEGFA i5-REV		VEGFA target 25	2	NGS_i5_S513	NGS_i7_N714	0.0250255	417	16663	-
VEGFA i5-FWD		VEGFA target 22	3	NGS_i5_S510	NGS_i7_N711	0.0191105	376	19675	-
		VEGFA target 23	3	NGS_i5_S510	NGS_i7_N711	0.0301398	593	19675	-
		VEGFA target 19	3	NGS_i5_S510	NGS_i7_N711	0.0124015	244	19675	-
		VEGFA target 24	3	NGS_i5_S510	NGS_i7_N711	0.0365438	719	19675	-
		VEGFA target 21	3	NGS_i5_S510	NGS_i7_N711	0.0205337	404	19675	-
		VEGFA target 20	3	NGS_i5_S510	NGS_i7_N711	0.0235832	464	19675	-
VEGFA i5-REV		VEGFA target 25	3	NGS_i5_S513	NGS_i7_N715	0.0224148	225	10038	-
FANCF i5-FWD	untransfected cells for FANCF	FANCF target 5	1	NGS_i5_S506	NGS_i7_N701	0.0213737	398	18621	-
		FANCF target 6	1	NGS_i5_S506	NGS_i7_N701	0.0214811	400	18621	-
FANCF i5-FWD2		FANCF target 9	1	NGS_i5_S505	NGS_i7_N707	0.00924489	143	15468	-
		FANCF target 8	1	NGS_i5_S505	NGS_i7_N707	0.026571	411	15468	-
FANCF i5-REV		FANCF target 12	1	NGS_i5_S505	NGS_i7_N712	0.00849423	249	29314	-
		FANCF target 18	1	NGS_i5_S505	NGS_i7_N712	0.00869892	255	29314	-
		FANCF target 17	1	NGS_i5_S505	NGS_i7_N712	0.00805076	236	29314	-
		FANCF target 14	1	NGS_i5_S505	NGS_i7_N712	0.00600396	176	29314	-
		FANCF target 10	1	NGS_i5_S505	NGS_i7_N712	0.00849423	249	29314	-
		FANCF target 11	1	NGS_i5_S505	NGS_i7_N712	0.00849423	249	29314	-
		FANCF target 13	1	NGS_i5_S505	NGS_i7_N712	0.00658388	193	29314	-
		FANCF target 16	1	NGS_i5_S505	NGS_i7_N712	0.00743672	218	29314	-
		FANCF target 15	1	NGS_i5_S505	NGS_i7_N712	0.00654977	192	29314	-
FANCF i5-REV2		FANCF target 2	1	NGS_i5_S515	NGS_i7_N704	0.0179456	344	19169	-
		FANCF target 3	1	NGS_i5_S515	NGS_i7_N704	0.0306745	588	19169	-
		FANCF target 7	1	NGS_i5_S515	NGS_i7_N704	0.0408472	783	19169	-
		FANCF target 1	1	NGS_i5_S515	NGS_i7_N704	0.0246753	473	19169	-
		FANCF target 4	1	NGS_i5_S515	NGS_i7_N704	0.0176848	339	19169	-
FANCF i5-FWD		FANCF target 6	2	NGS_i5_S506	NGS_i7_N702	0.0156977	388	24717	-
		FANCF target 5	2	NGS_i5_S506	NGS_i7_N702	0.0151313	374	24717	-
FANCF i5-FWD2		FANCF target 9	2	NGS_i5_S505	NGS_i7_N710	0.00867745	199	22933	-
		FANCF target 8	2	NGS_i5_S505	NGS_i7_N710	0.023198	532	22933	-
FANCF i5-REV		FANCF target 14	2	NGS_i5_S505	NGS_i7_N714	0.00726591	159	21883	-
		FANCF target 12	2	NGS_i5_S505	NGS_i7_N714	0.00918521	201	21883	-
		FANCF target 13	2	NGS_i5_S505	NGS_i7_N714	0.00740301	162	21883	-
		FANCF target 17	2	NGS_i5_S505	NGS_i7_N714	0.00808847	177	21883	-
		FANCF target 10	2	NGS_i5_S505	NGS_i7_N714	0.00831696	182	21883	-
		FANCF target 18	2	NGS_i5_S505	NGS_i7_N714	0.0095051	208	21883	-
		FANCF target 16	2	NGS_i5_S505	NGS_i7_N714	0.00854545	187	21883	-
		FANCF target 15	2	NGS_i5_S505	NGS_i7_N714	0.00731161	160	21883	-
		FANCF target 11	2	NGS_i5_S505	NGS_i7_N714	0.009368	205	21883	-
FANCF i5-REV2		FANCF target 1	2	NGS_i5_S515	NGS_i7_N705	0.0201012	413	20546	-
		FANCF target 7	2	NGS_i5_S515	NGS_i7_N705	0.0375742	772	20546	-
		FANCF target 4	2	NGS_i5_S515	NGS_i7_N705	0.0147961	304	20546	-
		FANCF target 2	2	NGS_i5_S515	NGS_i7_N705	0.0135793	279	20546	-
		FANCF target 3	2	NGS_i5_S515	NGS_i7_N705	0.0263798	542	20546	-
FANCF i5-FWD		FANCF target 5	3	NGS_i5_S506	NGS_i7_N703	0.0124208	202	16263	-
		FANCF target 6	3	NGS_i5_S506	NGS_i7_N703	0.0132817	216	16263	-
FANCF i5-FWD2		FANCF target 9	3	NGS_i5_S505	NGS_i7_N711	0.00855041	86	10058	-
		FANCF target 8	3	NGS_i5_S505	NGS_i7_N711	0.0240604	242	10058	-
FANCF i5-REV		FANCF target 12	3	NGS_i5_S505	NGS_i7_N715	0.00950893	213	22400	-
		FANCF target 16	3	NGS_i5_S505	NGS_i7_N715	0.00647321	145	22400	-
		FANCF target 11	3	NGS_i5_S505	NGS_i7_N715	0.00946429	212	22400	-
		FANCF target 15	3	NGS_i5_S505	NGS_i7_N715	0.00629464	141	22400	-
		FANCF target 18	3	NGS_i5_S505	NGS_i7_N715	0.00857143	192	22400	-
		FANCF target 17	3	NGS_i5_S505	NGS_i7_N715	0.00852679	191	22400	-
		FANCF target 13	3	NGS_i5_S505	NGS_i7_N715	0.00629464	141	22400	-
		FANCF target 14	3	NGS_i5_S505	NGS_i7_N715	0.00602679	135	22400	-
		FANCF target 10	3	NGS_i5_S505	NGS_i7_N715	0.00901786	202	22400	-
FANCF i5-REV2		FANCF target 1	3	NGS_i5_S515	NGS_i7_N706	0.0236787	362	15288	-
		FANCF target 7	3	NGS_i5_S515	NGS_i7_N706	0.0419283	641	15288	-
		FANCF target 4	3	NGS_i5_S515	NGS_i7_N706	0.0160256	245	15288	-
		FANCF target 2	3	NGS_i5_S515	NGS_i7_N706	0.017203	263	15288	-
		FANCF target 3	3	NGS_i5_S515	NGS_i7_N706	0.0296965	454	15288	-
